# Supplementary material for: Diagnostics of Primary Immunodeficiencies through Next-Generation Sequencing
Source: Front Immunol. 2016 Nov 7;7:466. doi: 10.3389/fimmu.2016.00466 (PMC5098274; doi:10.3389/fimmu.2016.00466)
Supplement: Supplementary file 1 [file Table_1.XLSX]

## Sheet: dx2-report-genes
ABCA3	NM_001089.2
ACOX1	NM_004035.6
ALG2	NM_033087.3
ALG3	NM_005787.5				In yellow gene related to PIDs or immune functions
B4GALT1	NM_001497.3
DOCK8	NM_203447.3
EDA	NM_001399.4
EDN3	NM_207034.1
ERCC2	NM_000400.3
ETFB	NM_001985.2
ETHE1	NM_014297.3
F8	NM_000132.3
FUCA1	NM_000147.4
GPC3	NM_004484.3
IKBKG	NM_001099857.1
ITGA6	NM_000210.2
LHCGR	NM_000233.3
LRP2	NM_004525.2
MEFV	NM_000243.2
DSP	NM_004415.2
MYO5A	NM_000259.3
MYO7A	NM_000260.3
NPC1	NM_000271.4
PCCA	NM_000282.3
PEX26	NM_017929.5
PKHD1	NM_138694.3
PLEC	NM_000445.3
PLEKHG5	NM_020631.4
RPS6KA3	NM_004586.2
SACS	NM_014363.5
SCNN1A	NM_001038.5
SGSH	NM_000199.3
SMS	NM_004595.4
SRD5A2	NM_000348.3
TCIRG1	NM_006019.3
TH	NM_000360.3
TRAPPC9	NM_031466.5
TUSC3	NM_006765.3
TYK2	NM_003331.4
UNC13D	NM_199242.2
UNC93B1	NM_030930.2
WNT3	NM_030753.4
WNT7A	NM_004625.3
XPA	NM_000380.3
ZIC3	NM_003413.3
AAAS	NM_015665.5
ABCA12	NM_173076.2
ABCB11	NM_003742.2
ABCB4	NM_000443.3
ABCC8	NM_000352.3
ACAD9	NM_014049.4
ACADM	NM_000016.4
ACADVL	NM_000018.3
ACAT1	NM_000019.3
ACSL4	NM_004458.2
ADCK3	NM_020247.4
AFF2	NM_002025.3
AGL	NM_000642.2
AHI1	NM_017651.4
ALDH3A2	NM_000382.2
ALDH7A1	NM_001182.4
ALDOB	NM_000035.3
ALG12	NM_024105.3
ALG6	NM_013339.3
ALG8	NM_024079.4
ALMS1	NM_015120.4
ALPL	NM_000478.4
ALS2	NM_020919.3
AMT	NM_000481.3
AP1S2	NM_003916.4
AP3B1	NM_003664.4
APTX	NM_175073.2
ARSA	NM_000487.5
ARSE	NM_000047.2
ASL	NM_000048.3
ASPA	NM_000049.2
ASS1	NM_000050.4
ATM	NM_000051.3
ATP6V0A2	NM_012463.3
ATP7A	NM_000052.5
ATP7B	NM_000053.3
ATP8B1	NM_005603.4
ATR	NM_001184.3
ATRX	NM_000489.3
BCKDHA	NM_000709.3
BCKDHB	NM_183050.2
BCOR	NM_017745.5
BCS1L	NM_004328.4
BLM	NM_000057.2
BRWD3	NM_153252.4
BTD	NM_000060.2
BTK	NM_000061.2
CA2	NM_000067.2
CASK	NM_003688.3
CBS	NM_000071.2
CD19	NM_001770.5
CD247	NM_198053.2
CD3D	NM_000732.4
CD3E	NM_000733.3
CD3G	NM_000073.2
CD40LG	NM_000074.2
CDH23	NM_022124.5
CEP290	NM_025114.3
CFP	NM_002621.2
CFTR	NM_000492.3
CHRNA1	NM_000079.3
CHRND	NM_000751.2
CHRNG	NM_005199.4
CLCN5	NM_000084.3
CLDN1	NM_021101.4
CLDN19	NM_148960.2
CLN3	NM_001042432.1
CLN8	NM_018941.3
CLRN1	NM_174878.2
COG7	NM_153603.3
COL17A1	NM_000494.3
COL4A4	NM_000092.4
COL4A5	NM_000495.4
COL7A1	NM_000094.3
COX10	NM_001303.3
COX15	NM_004376.5
COX6B1	NM_001863.4
CPS1	NM_001875.4
CPT1A	NM_001876.3
CSTB	NM_000100.3
CTNS	NM_004937.2
CTSD	NM_001909.4
CTSK	NM_000396.3
CUL4B	NM_003588.3
CYP11A1	NM_000781.2
CYP11B1	NM_000497.3
CYP17A1	NM_000102.3
CYP27B1	NM_000785.3
DBT	NM_001918.3
DCLRE1C	NM_001033855.1
DCX	NM_178153.2
DDB2	NM_000107.2
DDC	NM_000790.3
DGUOK	NM_080916.2
DHCR24	NM_014762.3
DHCR7	NM_001360.2
DKC1	NM_001363.3
DLD	NM_000108.3
DMD	NM_004006.2
DMP1	NM_004407.3
DNAJC19	NM_145261.3
DNMT3B	NM_006892.3
DOLK	NM_014908.3
DPAGT1	NM_001382.3
DPM1	NM_003859.1
DPYD	NM_000110.3
DYNC2H1	NM_001080463.1
EDNRB	NM_000115.3
EFEMP2	NM_016938.4
EFNB1	NM_004429.4
EGR2	NM_000399.3
ERBB3	NM_001982.3
ERCC3	NM_000122.1
ERCC4	NM_005236.2
ERCC5	NM_000123.3
ERCC6	NM_000124.3
ERCC8	NM_000082.3
ESCO2	NM_001017420.2
ETFA	NM_000126.3
ETFDH	NM_004453.2
EVC	NM_153717.2
F9	NM_000133.3
FAH	NM_000137.2
FAM126A	NM_032581.3
FANCC	NM_000136.2
FASTKD2	NM_014929.3
FBLN5	NM_006329.3
FERMT3	NM_031471.5
FGD4	NM_139241.2
FH	NM_000143.3
FKTN	NM_001079802.1
FOLR1	NM_016725.2
FOXN1	NM_003593.2
FOXP3	NM_014009.3
FRAS1	NM_025074.6
FREM2	NM_207361.4
FTSJ1	NM_012280.2
G6PC3	NM_138387.3
G6PD	NM_001042351.1
GAA	NM_000152.3
GALK1	NM_000154.1
GALT	NM_000155.3
GBE1	NM_000158.3
GCDH	NM_000159.3
GDAP1	NM_018972.2
GFM1	NM_024996.5
GJB2	NM_004004.5
GLA	NM_000169.2
GLB1	NM_000404.2
GLE1	NM_001003722.1
GNPTAB	NM_024312.4
GNRHR	NM_000406.2
GPR98	NM_032119.3
GRIK2	NM_021956.4
GSS	NM_000178.2
GTF2H5	NM_207118.2
HADH	NM_005327.4
HADHA	NM_000182.4
HADHB	NM_000183.2
HAMP	NM_021175.2
HAX1	NM_006118.3
HBB	NM_000518.4
HESX1	NM_003865.2
HEXA	NM_000520.4
HEXB	NM_000521.3
HFE2	NM_213653.3
HIBCH	NM_014362.3
HLCS	NM_000411.6
HMGCL	NM_000191.2
HSD17B10	NM_004493.2
HSD17B3	NM_000197.1
HSD17B4	NM_000414.3
HSD3B2	NM_000198.3
HSPG2	NM_005529.5
HUWE1	NM_031407.5
ICOS	NM_012092.3
IFNGR1	NM_000416.2
IFT80	NM_020800.2
IKBKAP	NM_003640.3
IL12B	NM_002187.2
IL12RB1	NM_005535.1
IL1RAPL1	NM_014271.3
IL1RN	NM_173841.2
IL2RG	NM_000206.2
INVS	NM_014425.3
IQCB1	NM_001023570.2
ITGB4	NM_001005731.1
IVD	NM_002225.3
JAK3	NM_000215.3
KCNJ1	NM_000220.4
KDM5C	NM_004187.3
L1CAM	NM_000425.4
LAMA2	NM_000426.3
LAMB2	NM_002292.3
LAMB3	NM_000228.2
LAMC2	NM_005562.2
LARGE	NM_004737.4
LBR	NM_002296.3
LIFR	NM_002310.5
LIG4	NM_002312.3
LYST	NM_000081.3
MAN2B1	NM_000528.3
MBTPS2	NM_015884.3
MED12	NM_005120.2
MFSD8	NM_152778.2
MGAT2	NM_002408.3
MID1	NM_000381.3
MKS1	NM_017777.3
MLC1	NM_015166.3
MMAA	NM_172250.2
MMAB	NM_052845.3
MMACHC	NM_015506.2
MOCS1	NM_005943.5
MOCS2	NM_176806.3
MOGS	NM_006302.2
MPDU1	NM_004870.3
MPI	NM_002435.1
MPL	NM_005373.2
MPV17	NM_002437.4
MPZ	NM_000530.6
MRPS16	NM_016065.3
MRPS22	NM_020191.2
MUT	NM_000255.3
MVK	NM_000431.2
MYD88	NM_002468.4
NBN	NM_002485.4
NDP	NM_000266.3
NDUFA1	NM_004541.3
NDUFA7	NM_005001.3
NDUFAF2	NM_174889.4
NDUFAF4	NM_014165.3
NDUFS3	NM_004551.2
NDUFS4	NM_002495.2
NDUFS5	NM_004552.2
NDUFS6	NM_004553.4
NDUFS7	NM_024407.4
NDUFS8	NM_002496.3
NDUFV1	NM_007103.3
NEB	NM_004543.4
NEU1	NM_000434.3
NEUROG3	NM_020999.3
NHEJ1	NM_024782.2
NHLRC1	NM_198586.2
NLGN4X	NM_020742.2
NPC2	NM_006432.3
NPHP1	NM_000272.3
NPHP4	NM_015102.3
NPHS1	NM_004646.3
NPHS2	NM_014625.2
NR5A1	NM_004959.4
NUP62	NM_153719.3
OCRL	NM_000276.3
OFD1	NM_003611.2
OPHN1	NM_002547.2
OTC	NM_000531.5
PAH	NM_000277.1
PAK3	NM_002578.3
PC	NM_000920.3
PCDH19	NM_001105243.1
PDHA1	NM_000284.3
PDP1	NM_018444.3
PDSS2	NM_020381.3
PEX1	NM_000466.2
PEX12	NM_000286.2
PEX13	NM_002618.3
PEX5	NM_001131025.1
PKLR	NM_000298.5
PLA2G6	NM_003560.2
PLCE1	NM_016341.3
BLOC1S6	NM_012388.2
PLG	NM_000301.3
PLP1	NM_000533.3
PMM2	NM_000303.2
PMP22	NM_000304.3
PNPO	NM_018129.3
POLG	NM_002693.2
POMGNT1	NM_017739.3
POMT1	NM_007171.3
POMT2	NM_013382.5
POR	NM_000941.2
POU1F1	NM_000306.2
PPT1	NM_000310.3
PQBP1	NM_005710.2
PROP1	NM_006261.4
PRPS1	NM_002764.3
PSAP	NM_002778.2
PTH1R	NM_000316.2
RAB23	NM_183227.2
RAB27A	NM_004580.4
RAB39B	NM_171998.2
RAB3GAP1	NM_012233.2
RAB3GAP2	NM_012414.3
RAG1	NM_000448.2
RAG2	NM_000536.3
RAPSN	NM_005055.4
RFT1	NM_052859.3
RMRP	NR_003051.3
RNASEH2A	NM_006397.2
RPGRIP1L	NM_015272.2
RPL10	NM_006013.3
RRM2B	NM_015713.4
SAMHD1	NM_015474.3
SC5D	NM_006918.4
SCNN1B	NM_000336.2
SCNN1G	NM_001039.3
SCO1	NM_004589.2
SCO2	NM_005138.2
SFTPB	NM_198843.2
SFTPC	NM_003018.3
SH2D1A	NM_002351.4
SHROOM4	NM_020717.3
SIL1	NM_022464.4
SLC12A1	NM_000338.2
SLC12A6	NM_133647.1
SLC17A5	NM_012434.4
SLC25A15	NM_014252.3
SLC25A20	NM_000387.5
SLC25A22	NM_024698.5
SLC26A2	NM_000112.3
SLC35C1	NM_018389.4
SLC35D1	NM_015139.2
SLC37A4	NM_001164277.1
SMPD1	NM_000543.4
SNAP29	NM_004782.3
SP110	NM_004509.3
ST3GAL3	NM_006279.3
STAT1	NM_007315.3
STIM1	NM_003156.3
STRA6	NM_022369.3
STX11	NM_003764.3
SUCLA2	NM_003850.2
SUCLG1	NM_003849.3
SUOX	NM_000456.2
TBCE	NM_003193.3
TGM1	NM_000359.2
TIMM8A	NM_004085.3
TLR3	NM_003265.2
TMEM67	NM_153704.5
TNFRSF11B	NM_002546.3
TPP1	NM_000391.3
TREX1	NM_033629.3
TRIM37	NM_015294.3
TSFM	NM_001172696.1
TSHB	NM_000549.4
TSPYL1	NM_003309.3
TUBA1A	NM_006009.3
TUFM	NM_003321.4
UBA1	NM_003334.3
UBE2A	NM_003336.2
UBR1	NM_174916.2
UPF3B	NM_080632.2
UQCRB	NM_006294.4
UQCRQ	NM_014402.4
UROS	NM_000375.2
USH1C	NM_005709.3
USH1G	NM_173477.2
USH2A	NM_007123.5
VDR	NM_001017535.1
VIPAS39	NM_022067.3
VPS13B	NM_017890.4
VPS33B	NM_018668.3
WAS	NM_000377.2
XIAP	NM_001167.3
XPC	NM_004628.4
ZDHHC9	NM_016032.3
ZMPSTE24	NM_005857.4
ZNF711	NM_021998.4
CDKL5	NM_003159.2
COL6A1	NM_001848.2
COL6A3	NM_004369.3
FASLG	NM_000639.1
FGA	NM_021871.2
TCF4	NM_001083962.1
FAS	NM_000043.4
G6PC	NM_000151.3
HPD	NM_002150.2
OXCT1	NM_000436.3
PTEN	NM_000314.4
TAT	NM_000353.2
UBE3A	NM_130838.1
ZEB2	NM_014795.3
AGPS	NM_003659.3
AIRE	NM_000383.3
ALG9	NM_024740.2
AMACR	NM_014324.5
ANTXR2	NM_058172.5
AR	NM_000044.3
ARHGEF9	NM_015185.2
CLN5	NM_006493.2
COG1	NM_018714.2
COG8	NM_032382.4
EIF2AK3	NM_004836.5
FGD1	NM_004463.2
GDI1	NM_001493.2
LHX3	NM_014564.3
LRPPRC	NM_133259.3
MECP2	NM_004992.3
OSTM1	NM_014028.3
PCCB	NM_000532.4
PLOD1	NM_000302.3
RELN	NM_005045.3
SLC16A2	NM_006517.4
SLC35A1	NM_006416.4
SLC4A11	NM_032034.3
TTPA	NM_000370.3
ADA	NM_000022.2
ADAMTSL2	NM_014694.3
AUH	NM_001698.2
CLCN7	NM_001287.5
COL4A3	NM_000091.4
CPT2	NM_000098.2
CYP27A1	NM_000784.3
DLG3	NM_021120.3
ENPP1	NM_006208.2
EVC2	NM_147127.4
FAM20C	NM_020223.3
GALC	NM_000153.3
GLDC	NM_000170.2
HGSNAT	NM_152419.2
HPRT1	NM_000194.2
HSD11B2	NM_000196.3
IDUA	NM_000203.3
IFNGR2	NM_005534.3
IGHMBP2	NM_002180.2
INSR	NM_000208.2
LAMA3	NM_000227.3
MCOLN1	NM_020533.2
NAGS	NM_153006.2
NPHP3	NM_153240.4
NSUN2	NM_017755.5
NTRK1	NM_001012331.1
OPA3	NM_025136.3
PDHX	NM_003477.2
PEX10	NM_153818.1
SLC6A8	NM_005629.3
SLC9A6	NM_006359.2
ST3GAL5	NM_003896.3
STXBP2	NM_006949.3
SURF1	NM_003172.3
TAZ	NM_000116.3
TK2	NM_004614.4
TSEN54	NM_207346.2
PDSS1	NM_014317.3
PRSS12	NM_003619.3
COL6A2	NM_001849.3
NSD1	NM_022455.4
PYGM	NM_005609.2
ADAMTS13	NM_139025.4
COQ2	NM_015697.7
COQ9	NM_020312.3
SLC22A5	NM_003060.3
SRD5A3	NM_024592.4
SYP	NM_003179.2
TYMP	NM_001953.4
ZNF469	NM_001127464.1
ALDH5A1	NM_001080.3
ARSB	NM_000046.3
CLN6	NM_017882.2
CRTAP	NM_006371.4
GCSH	NM_004483.4
LEPRE1	NM_022356.3
NHS	NM_198270.2
PANK2	NM_153638.2
PRF1	NM_001083116.1
RNASEH2B	NM_024570.3
RNASEH2C	NM_032193.3
SEPN1	NM_020451.2
VLDLR	NM_003383.3
WNT10A	NM_025216.2
ORAI1	NM_032790.3
CASP10	NM_032977.3
COL1A1	NM_000088.3
COL1A2	NM_000089.3
DLL3	NM_016941.3
FOXG1	NM_005249.4
LMNA	NM_005572.3
NAGLU	NM_000263.3
ARX	NM_139058.2
GAMT	NM_000156.5
C10orf2	NM_021830.4
CRLF1	NM_004750.4
EPM2A	NM_005670.3
FKRP	NM_024301.4
GJC2	NM_020435.3
PEX7	NM_000288.3
PRX	NM_181882.2
SOX3	NM_005634.2
DOK7	NM_173660.4
MTM1	NM_000252.2
MT-TF	MT-TF
MT-RNR1	MT-RNR1
MT-TV	MT-TV
MT-RNR2	MT-RNR2
MT-TL1	MT-TL1
MT-ND1	MT-ND1
MT-TI	MT-TI
MT-TQ	MT-TQ
MT-TM	MT-TM
MT-ND2	MT-ND2
MT-TW	MT-TW
MT-TA	MT-TA
MT-TN	MT-TN
MT-TC	MT-TC
MT-TY	MT-TY
MT-CO1	MT-CO1
MT-TS1	MT-TS1
MT-TD	MT-TD
MT-CO2	MT-CO2
MT-TK	MT-TK
MT-ATP8	MT-ATP8
MT-ATP6	MT-ATP6
MT-CO3	MT-CO3
MT-TG	MT-TG
MT-ND3	MT-ND3
MT-TR	MT-TR
MT-ND4L	MT-ND4L
MT-ND4	MT-ND4
MT-TH	MT-TH
MT-TS2	MT-TS2
MT-TL2	MT-TL2
MT-ND5	MT-ND5
MT-ND6	MT-ND6
MT-TE	MT-TE
MT-CYB	MT-CYB
MT-TT	MT-TT
MT-TP	MT-TP
